# Supplementary material for: Mild Phenotype of Arthrogryposis, Renal Dysfunction, and Cholestasis Syndrome 1 Caused by a Novel VPS33B Variant
Source: Front Genet. 2022 Feb 25;13:796759. doi: 10.3389/fgene.2022.796759 (PMC8913578; doi:10.3389/fgene.2022.796759)
Supplement: Supplementary file 1 [file Table1.XLSX]

## Sheet: Supp Table 1
	Patient 1	Patient 2	Patient 3	Gissen et al., 2004, Tornieri et al., 2013	Lee et al., 2019	Cullinane et al. 2009, Tornieri et al 2013	Del Brio Castillo et al., 2019	Del Brio Castillo et al., 2019	Qiu et al., 2019	Qiu et al., 2019	Qiu et al., 2019	Gruber et al., 2017 and Seidl-Philipp et al., 2020	Gruber et al., 2017 and Seidl-Philipp et al., 2020	Gruber et al., 2017 and Seidl-Philipp et al., 2020	Bull et al., 2006	Agakidou et al., 2020	Smith et al,. 2012	Smith et al., 2012	Duong et al., 2020	Agawu et al., 2019
PMID				15052268 and 23918659	31777725	18853461 and 23918659	31240160	31240160	31479177	31479177	31479177	28017832 and 31642606	28017832 and 31642606	28017832 and 31642606	16492441	33029437	22753090	22753090	31463585 and 31463586	31343487
Pedigree				ARC09	Index	Pt 6	Index	Sibling	P1	P2	P3 (P2 sibling)	Patient 1	Patient 2	Patient 3	Index	Index	Patient AB	Patient CD	Index	Index
Nucleotide alterations	c.1148T>A	c.1148T>A	c.1148T>A, c.940-2A>G	c.89T>C	c.707A>T, c.239+5G>A	c.728C>T, c.403+2T>A	c.1157A>C	c.1157A>C	c.1726T>C	c.1726T>C, c. 1509dupG	c.1726T>C, 1509dupG	c.[390G>A;392G>A]	c.[390G>A;392G>A]	c.[390G>A;392G>A], c.240-1G>C	c.971delA	c.1098_1099delTG	c.240–577_290-156del, c.1225+5G>C,	c.1261_1262delCA, c.1225+5G>C	Partial VPS33B deletion, c.1225+5G>C	c.1246C>T, c.1225+5G>C
Alterations in coding sequence	p.(Ile383Asn)	p.(Ile383Asn)	p.(Ile383Asn), p.?	p.(Leu30Pro)	p.(Asp236Val), p.?	p.(Ser243Phe), p.?	p.(His386Pro)	p.(His386Pro)	p.(Cys576Arg)	p.Cys576Arg, p.(Lys504Glufs*23)	p.Cys576Arg, p.(Lys504Glufs*23)	p.(Gly131Glu)	p.(Gly131Glu)	p.(Gly131Glu), p.?	p.(Lys324Argfs*11)	p.(Glu367Alafs*17)	p.(Leu81Serfs∗5), p.?	p.(Gln421Valfs∗8), p.?	p.?, p.?	p.(Arg416*), p.?
Zygosity	Hom	Hom	Compound het	Hom	Compound het	Compound het	Hom	Hom	Hom	Compound het	Compound het	Hom	Hom	Compound het	Hom	Hom	Compound het	Compound het	Compound het	Compound het
Gender	Male	Female	Male		Female		Female	Hom	Male	Male	Female	Male	Female	Male	Female	Female	Male	Female	Female	Male
Age	17 years	10 years	11 years		9 months (deceased)		7.7 years	3 years	1 month	1 month	1 month	13 years	43 years	59 years (deceased)	1 month	6 months (deceased)	5.5 years	3.5 years	12 years	3 years
Classical clinical features:
Congenital joint contractures -Arthrogryposis	Yes - Mild flexion contractures	No	No		Yes - Hip dislocation		Yes - Hip dysplasia	Yes	No	No	No		Contractures of fingers		No	No		Yes - Hip dislocations	Yes	Mild bilateral flexion contractures at the knees
Renal tubular dysfunction	No	No	No		Yes - Renal tubular acidosis, renal Fanconi syndrome		Mild	Mild	No	No	No		No		Aminoaciduria	Yes - Renal tubular acidosis with Fanconi syndrome	Yes	Yes	Yes - Renal tubular acidosis with Fanconi Syndrome	No
Cholestasis with normal GGT	Yes - Neonatal cholestatic jaundice	Yes - Neonatal cholestatic jaundice	Yes - Neonatal cholestatic jaundice		Yes		Yes	Yes	Yes	Yes	Yes		No	No	Yes	Yes	Mild	Mild	No	Yes
Additional clinical features:
Failure to thrive	No	Yes - Short stature	No				Yes - Short stature	Yes								Yes	Yes	Yes		Yes
Neurodevelopmental delay	Yes	Yes	Yes				Yes	Yes					Yes	Yes		Yes	Yes		Yes	Yes
Dysmorphic features	Yes	Yes	Yes		Yes										Yes	No
Hypotonia	No	No	No		Yes		Yes	Yes								Yes				No
Diarrhea	No	No	No																	No
Cardiovascular anomalies	No	No	No													No				No
Ichthyosis	Dry and scaling skin	Dry and scaling skin	Dry and scaling skin		Yes		Dry skin	Yes	No	No	Desquamation on joints	Mild generalized ichthyosis and severe palmoplantar hyperkeratosis	Mild generalized ichthyosis and palmoplantar hyperkeratosis	Generalized fine ichthyosis and pronounced palmoplantar hyperkeratosis	Yes	Dry and scaling skin	Hyperkeratosis and lichenification of palm of right hand	Hyperpigmented lichenified skin	Yes	No
Recurrent sepsis	No	No	No		Recurrent infections				No	Pneumonia	Urinary tract infections					Recurrent febrile episodes with and without infections
Dysgenesis of the corpus callosum	Yes	No	No		Yes		Yes	Yes					No		Yes	Yes		Yes
Sensorineural hearing loss	No	No	Yes		Yes							Yes	Yes	Yes	Yes		Yes	Yes	Yes	Yes
Platelet alteration	No	No	Large platelet		No				Slightly prolonged APTT	No	Slightly prolonged APTT		No	No		Platelets with abnormal morphology and normal coagulation tests	Absence of platelet alpha-granules		No	No
Hemorrhage	No	No	No																	No
Hypothyroidism	No	No	No		Yes										Yes	No			No	No
Empty = the phenotype was not described or not evaluated
APTT = activated partial thromboplastic time
